# Supplementary material for: Brassinin Induces Apoptosis, Autophagy, and Paraptosis via MAPK Signaling Pathway Activation in Chronic Myelogenous Leukemia Cells
Source: Biology (Basel). 2023 Feb 14;12(2):307. doi: 10.3390/biology12020307 (PMC9953140; doi:10.3390/biology12020307)
Supplement: Supplementary file 1 [file biology-12-00307-s001.zip]

Archive with 1 entries (1 files):
- biology-2097339-supplementary.pdf
